# Supplementary material for: The Impact of Different Types of Physical Effort on the Expression of Selected Chemokine and Interleukin Receptor Genes in Peripheral Blood Cells
Source: Cells. 2023 Apr 9;12(8):1119. doi: 10.3390/cells12081119 (PMC10137071; doi:10.3390/cells12081119)
Supplement: Supplementary file 1 [file cells-12-01119-s001.zip]

Archive with 3 entries (2 files):
- cells-2295456-supplementary/
- cells-2295456-supplementary/cells-2295456_revised_supplementary-Figures.pdf
- cells-2295456-supplementary/cells-2295456_revised_supplementary-TableS1.pdf
